# Supplementary material for: Carex meyeriana Kunth Extract Is a Novel Natural Drug against Candida albicans
Source: Int J Mol Sci. 2024 Jul 2;25(13):7288. doi: 10.3390/ijms25137288 (PMC11242224; doi:10.3390/ijms25137288)
Supplement: Supplementary file 1 [file ijms-25-07288-s001.zip]

Archive with 1 entries (1 files):
- ijms-3032210-supplementary.pdf
